# Supplementary material for: Chloroquine Enhances Death in Lung Adenocarcinoma A549 Cells Exposed to Cold Atmospheric Plasma Jet
Source: Cells. 2023 Jan 12;12(2):290. doi: 10.3390/cells12020290 (PMC9857254; doi:10.3390/cells12020290)
Supplement: Supplementary file 1 [file cells-12-00290-s001.zip]

Archive with 1 entries (1 files):
- cells-2056297-supplementary.pdf
